# Supplementary material for: The CNS in inbred transgenic models of 4-repeat Tauopathy develops consistent tau seeding capacity yet focal and diverse patterns of protein deposition
Source: Mol Neurodegener. 2017 Oct 4;12:72. doi: 10.1186/s13024-017-0215-7 (PMC5628424; doi:10.1186/s13024-017-0215-7)
Supplement: Supplementary file 6 — Class IV mice. These figures represent the counterparts of Fig. 7. stained with MC1, CP27, RZ3 and PHF1 antibodies, respectively. (ZIP 2280 kb) [file 13024_2017_215_MOESM6_ESM.zip]

Archive with 4 entries (4 files):
- Supp14.TIF
- Supp15.TIF
- Supp16.TIF
- Supp17.TIF
